# Supplementary material for: A Model-Driven Approach to Assessing the Fouling Mechanism in the Crossflow Filtration of Laccase Extract from Pleurotus ostreatus 202
Source: Membranes (Basel). 2025 Jul 29;15(8):226. doi: 10.3390/membranes15080226 (PMC12388754; doi:10.3390/membranes15080226)
Supplement: Supplementary file 1 [file membranes-15-00226-s001.zip]

Archive with 2 entries (1 files):
- membranes-3696157-supplementary/
- membranes-3696157-supplementary/membranes-3696157-supplementary.png
